# Supplementary material for: The Effectiveness of Cobalamin (B12) Treatment for Autism Spectrum Disorder: A Systematic Review and Meta-Analysis
Source: J Pers Med. 2021 Aug 11;11(8):784. doi: 10.3390/jpm11080784 (PMC8400809; doi:10.3390/jpm11080784)
Supplement: Supplementary file 1 [file jpm-11-00784-s001.zip]

Archive with 1 entries (1 files):
- jpm-1315962-supplementary.pdf
